# Supplementary material for: Low Surface Roughness Graphene Oxide Film Reduced with Aluminum Film Deposited by Magnetron Sputtering
Source: Nanomaterials (Basel). 2021 May 28;11(6):1428. doi: 10.3390/nano11061428 (PMC8227777; doi:10.3390/nano11061428)
Supplement: Supplementary file 1 [file nanomaterials-11-01428-s001.zip]

Archive with 1 entries (1 files):
- nanomaterials-1233934-supplementary.pdf
